# Supplementary material for: Lower Limb Biomechanical Outcomes Following Endoprosthetic Reconstruction for Distal Femur and Proximal Tibia Bone Tumors: A Systematic Review and Meta-Analysis
Source: Bioengineering (Basel). 2025 Nov 28;12(12):1310. doi: 10.3390/bioengineering12121310 (PMC12730080; doi:10.3390/bioengineering12121310)
Supplement: Supplementary file 1 [file bioengineering-12-01310-s001.zip]

Archive with 3 entries (3 files):
- Supplementary Material S1.pdf
- Supplementary Material S2.pdf
- Supplementary Material-GRADE evidence profile.pdf
